# Supplementary material for: Bio-Based Polyurethane and Its Composites towards High Damping Properties
Source: Int J Mol Sci. 2022 Jun 14;23(12):6618. doi: 10.3390/ijms23126618 (PMC9223548; doi:10.3390/ijms23126618)
Supplement: Supplementary file 1 [file ijms-23-06618-s001.zip]

Archive with 1 entries (1 files):
- ijms-1762082-supplementary.pdf
